# Supplementary material for: Characteristics of hospital pediatricians and obstetricians/gynecologists working long hours in Tokushima, Japan: A cross-sectional study
Source: PLoS One. 2024 Nov 18;19(11):e0311653. doi: 10.1371/journal.pone.0311653 (PMC11573208; doi:10.1371/journal.pone.0311653)
Supplement: S2 File — (ZIP) [file pone.0311653.s002.zip]

Archive with 2 entries (2 files):
- Supporting information/Code.xlsx
- Supporting information/Data.xlsx
