# Supplementary material for: Characteristics of hospital pediatricians and obstetricians/gynecologists working long hours in Tokushima, Japan: A cross-sectional study
Source: PLoS One. 2024 Nov 18;19(11):e0311653. doi: 10.1371/journal.pone.0311653 (PMC11573208; doi:10.1371/journal.pone.0311653)
Supplement: S2 File — (ZIP) [file pone.0311653.s002.zip › Supporting information/Code.xlsx]

## Sheet: Code
Sex	1 = Male
	2 = Female
Specialty	1 = Pediatrics
	2 = Obstetrics/Gynecology
	3 = Others
Daytime working status	1 = One attending physician system (per some patients)
	2 = Multiple attending physician system (per some patients)
	3 = Others (including NICU/MFICU)
Nighttime working status	1 = On-call system
	2 = Shift work system
	3 = Others (including NICU/MFICU)
Desire to decrease days of overtime working hours	0 = No
	1 = Yes
Desire to decrease days of day-off duties	0 = No
	1 = Yes
Desire to decrease days of night duties	0 = No
	1 = Yes
Age	1 = <30 years old
	2 = 30-39 years old
	3 = 40-49 years old
	4 = 50-59 years old
	5 = 60-69 years old
	6 = ≥70 years old
Working hours (per week)	1 = <40 hours
	2 = 40-59 hours
	3 = 60-79 hours
	4 = ≥80 hours
Work sharing on measuring of vital signs	1 = Always
	2 = Not always
Work sharing on inputting medical records	1 = Always
	2 = Not always
Work sharing on writing documents	1 = Always
	2 = Not always
Work sharing on transporting patients, etc.	1 = Always
	2 = Not always
Working hours (per week)	1 = <60 hours
	2 = 60-79 hours
	3 = ≥80 hours
Number of medical institutions	1 = None (1 institution)
	2 = 2–3 institutions
	3 = ≥4 institutions
Number of night and day off duties (per week)	1 = <once/week
	2 = ≥once/week, <twice/week
	3 = ≥twice/week
Annual paid leave days (last year)	1 = <5 days/year
	2 = 5–9 days/year
	3 = ≥10 days/year
	9999 = Unknown
