# Supplementary material for: Characteristics of hospital pediatricians and obstetricians/gynecologists working long hours in Tokushima, Japan: A cross-sectional study
Source: PLoS One. 2024 Nov 18;19(11):e0311653. doi: 10.1371/journal.pone.0311653 (PMC11573208; doi:10.1371/journal.pone.0311653)
Supplement: S2 File — (ZIP) [file pone.0311653.s002.zip › Supporting information/Data.xlsx]

## Sheet: data
Sex	Specialty	Daytime working status	Nighttime working status	Desire to decrease days of overtime working hours	Desire to decrease days of day-off duties	Desire to decrease days of night duties	Age	Work sharing on measuring of vital signs	Work sharing on inputting medical records	Work sharing on writing documents	Work sharing on transporting patients, etc.	Working hours (per week)	Number of medical institutions	Number of night and day off duties (per week)	Annual paid leave days (last year)
2	1	1	2	1	0	0	3	1	2	2	1	1	2	1	2
2	1	2	1	0	0	0	2	1	2	1	1	1	2	1	3
1	1	3	3	0	0	0	4	1	1	1	1	2	2	3	2
1	1	3	4	1	1	1	1	1	1	2	1	1	2	1	2
1	2	4	4	0	0	0	5	1	2	2	2	1	2	1	2
2	1	2	2	0	0	0	2	2	1	2	2	2	2	1	2
2	1	2	2	0	0	0	1	1	2	2	1	2	2	2	9999
1	1	2	1	1	0	1	4	2	2	2	2	3	2	3	1
2	1	1	1	0	0	0	2	2	2	1	1	2	2	2	9999
1	1	2	2	0	0	0	2	1	1	1	2	1	3	1	2
1	1	3	3	0	0	0	3	1	1	1	1	1	3	3	2
2	2	4	4	0	0	0	3	1	2	2	1	1	2	1	1
1	2	4	4	0	0	0	5	2	2	2	2	1	1	1	2
2	2	1	2	1	0	1	3	1	1	1	1	2	3	3	2
1	2	1	3	1	0	1	2	1	2	2	2	3	3	3	2
1	2	1	3	1	1	1	1	1	1	2	1	3	2	3	1
2	2	1	2	1	0	1	3	2	2	2	1	1	3	3	1
1	2	1	3	0	0	0	4	1	2	2	1	2	3	3	2
1	2	1	2	0	0	0	3	1	2	2	1	3	2	2	1
1	2	1	2	1	1	1	2	2	2	2	2	3	3	3	1
2	2	1	3	1	0	0	1	2	2	2	1	2	2	3	2
2	2	1	2	1	0	0	3	1	1	1	1	1	1	2	2
2	2	1	2	1	0	0	2	1	2	2	1	2	3	3	1
2	2	1	3	1	0	0	3	1	2	2	1	1	3	3	2
2	2	1	1	1	0	0	2	1	1	1	1	2	2	3	2
1	2	1	1	1	1	1	1	2	2	2	2	3	2	3	1
1	2	2	3	1	0	0	4	2	2	2	2	3	3	3	1
2	2	1	3	1	0	0	2	1	1	1	1	1	2	1	1
2	2	1	2	1	1	1	3	2	2	2	1	2	3	3	2
1	2	1	2	0	0	0	4	1	1	1	1	3	3	2	2
2	2	1	3	1	0	1	2	1	2	2	1	2	3	1	2
1	1	2	2	1	0	0	4	1	1	1	1	1	3	3	2
2	1	2	1	0	0	0	2	1	2	2	2	1	2	1	2
1	1	2	1	1	0	0	4	1	2	2	1	2	3	2	1
1	1	3	3	1	1	1	3	1	2	1	2	2	3	3	2
2	1	2	1	1	0	0	3	1	2	2	1	2	3	2	2
1	1	2	2	1	0	0	2	1	2	2	1	3	3	2	2
1	1	2	2	0	0	0	2	1	2	2	1	1	2	2	2
1	1	2	2	1	0	1	2	1	1	1	1	2	1	2	2
2	1	2	2	1	0	0	2	1	2	2	2	2	1	2	1
1	1	2	2	0	0	0	4	1	2	1	1	1	1	1	2
2	1	2	2	0	0	0	2	1	1	1	1	1	1	2	2
1	2	2	1	0	0	0	5	1	2	1	1	1	1	1	3
2	2	2	1	1	0	0	3	1	2	1	1	1	1	1	2
1	2	2	1	0	0	0	2	1	1	1	1	1	1	1	1
2	2	2	1	0	0	0	2	1	1	1	1	1	1	1	1
1	1	2	2	1	0	1	3	2	2	2	2	2	1	2	3
1	1	2	2	0	0	1	2	1	2	2	2	2	1	2	2
1	2	1	2	1	1	1	5	1	2	2	1	2	1	2	2
2	1	2	3	1	0	0	3	1	2	1	1	1	1	1	3
2	1	2	1	0	0	0	2	1	1	1	1	1	1	1	2
1	2	2	2	1	1	1	5	1	2	2	1	1	1	2	3
1	2	1	2	0	0	1	5	1	2	2	1	2	1	3	2
2	2	1	2	0	0	1	1	1	2	2	1	2	1	3	3
1	2	2	2	1	1	1	3	1	2	1	1	1	1	3	2
1	2	1	2	0	0	0	4	1	2	1	1	2	1	3	3
2	2	2	2	0	0	1	2	1	2	2	1	2	1	2	2
2	3	2	1	0	0	0	4	1	1	1	2	1	1	1	3
1	1	4	4	0	0	0	6	1	1	1	2	1	2	1	1
2	1	1	1	1	0	0	3	1	2	1	1	1	1	1	3
2	1	1	2	0	1	0	3	1	2	2	1	1	1	1	1
2	2	2	2	0	1	1	3	1	2	1	1	2	1	3	2
1	2	2	2	0	0	1	4	1	2	1	1	2	1	2	3
2	1	2	1	0	0	0	2	1	1	1	1	1	1	1	3
2	1	2	1	0	0	0	4	1	1	1	1	1	1	1	2
1	1	2	1	0	0	0	3	1	1	1	1	1	1	1	3
2	1	2	4	0	0	0	3	1	1	1	1	1	1	1	3
2	1	1	1	0	0	0	3	1	2	2	2	1	1	1	3
1	1	2	4	1	0	0	6	2	1	2	2	1	2	1	2
1	1	1	1	0	1	0	5	1	1	1	1	1	1	2	2
2	2	1	2	0	1	1	3	1	1	1	1	3	1	3	9999
1	1	2	2	0	0	0	3	1	1	2	1	1	1	3	3
1	2	1	2	0	1	1	5	1	2	2	1	1	1	2	3
2	1	2	2	0	0	0	3	1	2	2	1	1	1	1	9999
1	1	2	2	0	0	0	2	1	2	1	1	1	1	3	3
2	2	1	2	0	0	0	1	2	1	1	2	2	1	3	2
2	2	2	4	1	1	1	4	1	1	1	2	3	2	3	2
1	1	2	2	0	0	0	1	1	1	1	1	1	1	3	2
1	1	2	2	1	1	1	5	1	1	1	1	3	1	3	2
2	1	2	2	0	0	0	2	1	1	2	1	1	1	1	2
2	1	2	2	0	0	0	2	1	1	1	1	1	1	2	3
1	1	2	2	0	0	0	4	1	1	1	2	1	2	2	2
1	1	4	4	0	0	0	6	1	2	2	1	1	2	1	9999
1	1	2	2	1	0	0	4	1	1	1	2	2	1	2	9999
2	1	2	2	1	0	0	4	1	2	2	1	1	2	2	3
2	1	1	2	0	0	1	4	1	2	2	1	2	2	2	3
1	2	1	2	0	0	0	3	1	1	1	1	1	1	3	3
1	1	2	1	0	0	0	5	1	1	1	2	1	1	3	3
1	2	2	2	0	0	0	5	1	1	1	1	1	1	3	3
2	1	2	1	0	0	0	2	1	1	1	1	1	1	1	9999
2	2	1	2	0	0	0	3	1	2	1	1	1	1	2	3
2	2	1	1	0	0	0	3	1	1	1	1	1	1	1	3
2	2	1	2	0	1	0	4	1	1	1	1	2	1	3	2
2	2	1	2	0	0	1	2	1	1	1	1	1	1	3	3
2	2	1	2	0	0	0	3	1	1	2	2	1	1	3	1
1	1	2	1	0	0	0	2	2	1	1	2	1	1	2	1
